# Supplementary material for: Real-Time and Remote MCMC Trace Inspection with Beastiary
Source: Mol Biol Evol. 2022 May 12;39(5):msac095. doi: 10.1093/molbev/msac095 (PMC9156035; doi:10.1093/molbev/msac095)
Supplement: msac095_Supplementary_Data [file msac095_supplementary_data.zip]

Archive with 2 entries (2 files):
- beastiary.ipynb.txt
- Beastiary_-_HPC.mov
