# Supplementary material for: Real-Time and Remote MCMC Trace Inspection with Beastiary
Source: Mol Biol Evol. 2022 May 12;39(5):msac095. doi: 10.1093/molbev/msac095 (PMC9156035; doi:10.1093/molbev/msac095)
Supplement: msac095_Supplementary_Data [file msac095_supplementary_data.zip › beastiary.ipynb.txt]

{
  "cells": [
    {
      "cell_type": "markdown",
      "metadata": {
        "id": "view-in-github",
        "colab_type": "text"
      },
      "source": [
        "<a href=\"https://colab.research.google.com/gist/Wytamma/67bdaa46f7c3c64616592e6a8fc23f4d/beastiary.ipynb\" target=\"_parent\"><img src=\"https://colab.research.google.com/assets/colab-badge.svg\" alt=\"Open In Colab\"/></a>"
      ]
    },
    {
      "cell_type": "markdown",
      "metadata": {
        "id": "9mxIvkyoNYF1"
      },
      "source": [
        "# Beastiary - example notebook\n",
        "\n",
        "Because [Beastiary]() is a web-server at heart it can run anywhere a website can, leading to some interesting results. For example, beastiary can be run in Google Colab notebooks. Here we provide a notebook to run BEAST in the cloud. This notebook takes advantage of the free GPUs provided by google and uses beastiary to visualise the results in real-time.\n",
        "\n",
        "Based on [EnzoAndree/ColabBEAST](https://github.com/EnzoAndree/ColabBEAST)."
      ]
    },
    {
      "cell_type": "markdown",
      "metadata": {
        "id": "twIuiVGilp8k"
      },
      "source": [
        "# Install requirements \n",
        "\n",
        "This group of cells will install all the requirements and set up the envrioment. Enable the free Nvidia GPU (Edit > Notebook settings > Hardware accelerator > GPU)"
      ]
    },
    {
      "cell_type": "code",
      "execution_count": null,
      "metadata": {
        "cellView": "form",
        "colab": {
          "base_uri": "https://localhost:8080/"
        },
        "id": "9fuGo-f8Pxvr",
        "outputId": "75ded807-4ac5-4f82-fde0-095f0a20c195"
      },
      "outputs": [
        {
          "output_type": "stream",
          "name": "stdout",
          "text": [
            "Mon Apr  4 03:55:37 2022       \n",
            "+-----------------------------------------------------------------------------+\n",
            "| NVIDIA-SMI 460.32.03    Driver Version: 460.32.03    CUDA Version: 11.2     |\n",
            "|-------------------------------+----------------------+----------------------+\n",
            "| GPU  Name        Persistence-M| Bus-Id        Disp.A | Volatile Uncorr. ECC |\n",
            "| Fan  Temp  Perf  Pwr:Usage/Cap|         Memory-Usage | GPU-Util  Compute M. |\n",
            "|                               |                      |               MIG M. |\n",
            "|===============================+======================+======================|\n",
            "|   0  Tesla K80           Off  | 00000000:00:04.0 Off |                    0 |\n",
            "| N/A   51C    P8    32W / 149W |      0MiB / 11441MiB |      0%      Default |\n",
            "|                               |                      |                  N/A |\n",
            "+-------------------------------+----------------------+----------------------+\n",
            "                                                                               \n",
            "+-----------------------------------------------------------------------------+\n",
            "| Processes:                                                                  |\n",
            "|  GPU   GI   CI        PID   Type   Process name                  GPU Memory |\n",
            "|        ID   ID                                                   Usage      |\n",
            "|=============================================================================|\n",
            "|  No running processes found                                                 |\n",
            "+-----------------------------------------------------------------------------+\n"
          ]
        }
      ],
      "source": [
        "#@title Check Nvidia GPU\n",
        "import ipywidgets as widgets\n",
        "import psutil\n",
        "from time import sleep, time\n",
        "from pathlib import Path\n",
        "import shlex, subprocess\n",
        "\n",
        "def get_compute(name):\n",
        "  if 'A100' in name:\n",
        "    return '80'\n",
        "  elif 'V100' in name:\n",
        "    return '70'\n",
        "  elif 'P4' in name:\n",
        "    return '61'\n",
        "  elif 'T4' in name:\n",
        "    return '75'\n",
        "  elif 'P100' in name:\n",
        "    return '60'\n",
        "  elif 'K80' in name:\n",
        "    return '37'\n",
        "def get_packagemanager_list(output):\n",
        "  lines = outpack[4:]\n",
        "  listofpack = []\n",
        "  for package in lines:\n",
        "    listofpack.append(package.split()[0])\n",
        "  return listofpack\n",
        "\n",
        "!nvidia-smi\n",
        "Gcardinfo = !nvidia-smi --query-gpu=gpu_name,memory.total --format=csv,noheader,nounits\n",
        "Gcardname, Gcardram = Gcardinfo[0].split(', ')"
      ]
    },
    {
      "cell_type": "code",
      "execution_count": null,
      "metadata": {
        "cellView": "form",
        "id": "HXmtbmmPQDx4"
      },
      "outputs": [],
      "source": [
        "%%capture\n",
        "#@title Install BEAST2 , Beagle, and Beastiary\n",
        "!pip install beastiary\n",
        "!npm install -g localtunnel \n",
        "checkinstall = Path('./BEAST2Beagle_READY')\n",
        "if not checkinstall.is_file():\n",
        "    !wget https://github.com/CompEvol/beast2/releases/download/v2.6.6/BEAST.v2.6.6.Linux.tgz\n",
        "    !tar -zxvf BEAST.v2.6.6.Linux.tgz\n",
        "    !rm -fr BEAST.v2.6.6.Linux.tgz\n",
        "    %cd /content\n",
        "    !apt-get install build-essential autoconf automake libtool git pkg-config\n",
        "    !wget https://github.com/beagle-dev/beagle-lib/archive/refs/tags/v3.1.2.tar.gz\n",
        "    !tar -zxvf v3.1.2.tar.gz\n",
        "    %cd beagle-lib-3.1.2\n",
        "    !sed -i 's/-arch compute_30/-gencode=arch=compute_{get_compute(Gcardname)},code=sm_{get_compute(Gcardname)}/' configure.ac\n",
        "    !./autogen.sh\n",
        "    !./configure --prefix=$HOME\n",
        "    !make install\n",
        "    !make check\n",
        "    %env LD_LIBRARY_PATH=/usr/lib64-nvidia:/root/lib\n",
        "    %cd /content\n",
        "    !touch BEAST2Beagle_READY"
      ]
    },
    {
      "cell_type": "code",
      "execution_count": null,
      "metadata": {
        "cellView": "form",
        "id": "Ob04mdLIRDF_"
      },
      "outputs": [],
      "source": [
        "#@title Install BEAST2 modules\n",
        "# !./beast/bin/packagemanager -add CoupledMCMC\n",
        "# !./beast/bin/packagemanager -add bacter\n",
        "# !./beast/bin/packagemanager -add NS\n",
        "outpack = !./beast/bin/packagemanager -list\n",
        "modlist = get_packagemanager_list(outpack)\n",
        "typocheck = {x.lower(): x for x in modlist}\n",
        "modules = '' #@param {type:\"string\"}\n",
        "#@markdown - `modules` Specify the extra modules to be installed separated by commas. Leave it blank if you do not need extra modules.\n",
        "#@markdown  - Use `!./beast/bin/packagemanager -list` to get a list of modules availables. \n",
        "\n",
        "to_install = []\n",
        "if modules != '':\n",
        "  errorfound = False\n",
        "  modules = modules.split(',')\n",
        "  modules = [m.strip() for m in modules]\n",
        "  for m in modules:\n",
        "    if m.lower() in typocheck.keys():\n",
        "      to_install.append(typocheck[m.lower()])\n",
        "    else:\n",
        "      errorfound = True\n",
        "      print(f'{m} is not found in the modulule list {modlist}')\n",
        "      break\n",
        "  if not errorfound:\n",
        "    print(f'This modules will be installed: {to_install}')\n",
        "    for m in to_install:\n",
        "      !./beast/bin/packagemanager -add {m}\n",
        "  \n"
      ]
    },
    {
      "cell_type": "code",
      "execution_count": null,
      "metadata": {
        "cellView": "form",
        "colab": {
          "base_uri": "https://localhost:8080/"
        },
        "id": "C5ipwBqmbgN4",
        "outputId": "ee128491-86ed-475e-d52f-7e29298f714c"
      },
      "outputs": [
        {
          "output_type": "stream",
          "name": "stdout",
          "text": [
            "\n",
            "                        BEAST v2.6.6, 2002-2021\n",
            "             Bayesian Evolutionary Analysis Sampling Trees\n",
            "                       Designed and developed by\n",
            " Remco Bouckaert, Alexei J. Drummond, Andrew Rambaut & Marc A. Suchard\n",
            "                                    \n",
            "                   Centre for Computational Evolution\n",
            "                         University of Auckland\n",
            "                       r.bouckaert@auckland.ac.nz\n",
            "                        alexei@cs.auckland.ac.nz\n",
            "                                    \n",
            "                   Institute of Evolutionary Biology\n",
            "                        University of Edinburgh\n",
            "                           a.rambaut@ed.ac.uk\n",
            "                                    \n",
            "                    David Geffen School of Medicine\n",
            "                 University of California, Los Angeles\n",
            "                           msuchard@ucla.edu\n",
            "                                    \n",
            "                      Downloads, Help & Resources:\n",
            "                           http://beast2.org/\n",
            "                                    \n",
            "  Source code distributed under the GNU Lesser General Public License:\n",
            "                   http://github.com/CompEvol/beast2\n",
            "                                    \n",
            "                           BEAST developers:\n",
            "   Alex Alekseyenko, Trevor Bedford, Erik Bloomquist, Joseph Heled, \n",
            " Sebastian Hoehna, Denise Kuehnert, Philippe Lemey, Wai Lok Sibon Li, \n",
            "Gerton Lunter, Sidney Markowitz, Vladimir Minin, Michael Defoin Platel, \n",
            "          Oliver Pybus, Tim Vaughan, Chieh-Hsi Wu, Walter Xie\n",
            "                                    \n",
            "                               Thanks to:\n",
            "          Roald Forsberg, Beth Shapiro and Korbinian Strimmer\n",
            "\n",
            "\n",
            "--- BEAGLE RESOURCES ---\n",
            "\n",
            "0 : CPU\n",
            "    Flags: PRECISION_SINGLE PRECISION_DOUBLE COMPUTATION_SYNCH EIGEN_REAL EIGEN_COMPLEX SCALING_MANUAL SCALING_AUTO SCALING_ALWAYS SCALERS_RAW SCALERS_LOG VECTOR_SSE VECTOR_NONE THREADING_NONE PROCESSOR_CPU FRAMEWORK_CPU\n",
            "\n",
            "1 : Tesla K80\n",
            "    Global memory (MB): 11441\n",
            "    Clock speed (Ghz): 0.82\n",
            "    Number of cores: 2496\n",
            "    Flags: PRECISION_SINGLE PRECISION_DOUBLE COMPUTATION_SYNCH COMPUTATION_ASYNCH EIGEN_REAL EIGEN_COMPLEX SCALING_MANUAL SCALING_AUTO SCALING_ALWAYS SCALERS_RAW SCALERS_LOG VECTOR_NONE THREADING_NONE PROCESSOR_GPU FRAMEWORK_CUDA\n",
            "\n"
          ]
        }
      ],
      "source": [
        "#@title Check Beagle resources\n",
        "!./beast/bin/beast -beagle_info "
      ]
    },
    {
      "cell_type": "markdown",
      "metadata": {
        "id": "EjzWYV19mQFw"
      },
      "source": [
        "# Run Beast"
      ]
    },
    {
      "cell_type": "code",
      "execution_count": null,
      "metadata": {
        "cellView": "form",
        "colab": {
          "base_uri": "https://localhost:8080/"
        },
        "id": "5b8mpiXL7IdP",
        "outputId": "f3459c11-ae66-4535-b853-04a7d3219f7e"
      },
      "outputs": [
        {
          "output_type": "stream",
          "name": "stdout",
          "text": [
            "nohup: redirecting stderr to stdout\n",
            "nohup: redirecting stderr to stdout\n",
            "nohup: redirecting stderr to stdout\n"
          ]
        }
      ],
      "source": [
        "#@title Run BEAST\n",
        "import random # to create a seed\n",
        "\n",
        "XML = \"beast/examples/testGTR.xml\" #@param {type:\"string\"}\n",
        "OUTPUT_DIR = \"beastiary_example/\"\n",
        "!mkdir -p $OUTPUT_DIR \n",
        "\n",
        "NUMBER_OF_REPEATS =   3#@param {type:\"number\"}\n",
        "\n",
        "for i in range(NUMBER_OF_REPEATS):\n",
        "  # set up output dir\n",
        "  RUN_DIR = f\"{OUTPUT_DIR}/{i}/\"\n",
        "  !mkdir -p $RUN_DIR \n",
        "  PREFIX = f\"{RUN_DIR}/{i}.\"\n",
        "\n",
        "  # Make seed and save the seed\n",
        "  SEED = random.randint(0, 10000) \n",
        "  !echo $SEED > $RUN_DIR/seed.txt \n",
        "\n",
        "  # run beast\n",
        "  !nohup ./beast/bin/beast \\\n",
        "    -prefix $PREFIX \\\n",
        "    -statefile $PREFIX\\state \\\n",
        "    -beagle \\\n",
        "    -beagle_GPU \\\n",
        "    -seed $SEED \\\n",
        "    -overwrite \\\n",
        "    -DFout $OUTPUT_DIR\\beast.xml \\\n",
        "    $XML > $PREFIX\\beast.out  &"
      ]
    },
    {
      "cell_type": "markdown",
      "metadata": {
        "id": "r1sK0bZqvLHV"
      },
      "source": [
        "# Inspect the log files with beastiary \n",
        "\n",
        "Wait for the `.log` files to appear before running this cell."
      ]
    },
    {
      "cell_type": "code",
      "execution_count": null,
      "metadata": {
        "cellView": "form",
        "colab": {
          "background_save": true,
          "base_uri": "https://localhost:8080/"
        },
        "collapsed": true,
        "id": "A5qys6CnnysV",
        "outputId": "2bd29776-3de7-4660-9561-e0638760bceb"
      },
      "outputs": [
        {
          "metadata": {
            "tags": null
          },
          "name": "stdout",
          "output_type": "stream",
          "text": [
            "\n",
            "🐙🐁 STARTING BEASTIARY 🐁🐙\n",
            "\n",
            "your url is: https://beastiary.loca.lt\n"
          ]
        }
      ],
      "source": [
        "#@title Inspect the log files with [beastiary](https://github.com/Wytamma/beastiary) \n",
        "\n",
        "from IPython.display import Javascript\n",
        "import os\n",
        "import signal\n",
        "from time import sleep\n",
        "from glob import glob\n",
        "import socket\n",
        "\n",
        "path_to_log_files = '/content/beastiary_example/*/*.log' #@param {type:\"string\"}\n",
        "\n",
        "# stop beastiary if it's already running \n",
        "try:\n",
        "  beastiary_proc = !ps | grep 'beastiary$' \n",
        "  beastiary_pid = int(beastiary_proc[0].split()[0])\n",
        "  os.kill(beastiary_pid, 9)\n",
        "except:\n",
        "  pass\n",
        "\n",
        "s = socket.socket()\n",
        "s.bind((\"\", 0))\n",
        "PORT = s.getsockname()[1]\n",
        "s.close()\n",
        "\n",
        "print(\"\\n🐙🐁 STARTING BEASTIARY 🐁🐙\\n\")\n",
        "cli = f'beastiary --no-security --port {PORT} {path_to_log_files} &> beastiary.log &'\n",
        "get_ipython().system_raw(cli) \n",
        "\n",
        "# wait for server to start\n",
        "sleep(5)\n",
        "\n",
        "!lt --port $PORT --subdomain beastiary"
      ]
    }
  ],
  "metadata": {
    "accelerator": "GPU",
    "colab": {
      "collapsed_sections": [
        "twIuiVGilp8k"
      ],
      "name": "BEASTIARY.ipynb",
      "provenance": [],
      "include_colab_link": true
    },
    "kernelspec": {
      "display_name": "Python 3",
      "name": "python3"
    },
    "language_info": {
      "name": "python"
    }
  },
  "nbformat": 4,
  "nbformat_minor": 0
}
